# Supplementary material for: COVID-19 infection and vaccination uptake in men and gender-diverse people who have sex with men in the UK: analyses of a large, online community cross-sectional survey (RiiSH-COVID) undertaken November–December 2021
Source: BMC Public Health. 2023 May 5;23:829. doi: 10.1186/s12889-023-15779-5 (PMC10161154; doi:10.1186/s12889-023-15779-5)
Supplement: Supplementary file 4 — Additional file 4. [file 12889_2023_15779_MOESM4_ESM.xlsx]

## Sheet: Appendix III_v1.1
Appendix III. Characteristics of, and factors associated with self-reported COVID-19 infection history among RiiSH-COVID participants, November-December 2021
Sociodemographic characteristics	% All RiiSH-COVID participants (N)	% COVID-19 infection history* (n/N)		uOR	(95% CI)				aOR	(95% CI)
	[column %]	[row %]
All participants**	100.0 (1038)	32.9 (341/1038)
Median age (IQR):	41 [31-51]	39 [30-49]
Age (continuous)***	100.0 (1038)			0.987128	0.977316	-	0.997039		0.99654	0.985015	-	1.0082
			p-value	0.0105				p-value	0.559
Age-group
16-29	21.9 (227)	34.8 (79/227)		1	(ref)				…	…		…
30-44	37.1 (385)	35.6 (137/385)		1.03491	0.733919	-	1.45935		…	…		…
45-59	31.2 (324)	32.1 (104/324)		0.885616	0.618406	-	1.26829		…	…		…
≥60	9.8 (102)	20.6 (21/102)		0.485701	0.279607	-	0.843704		…	…		…
			p-value	0.0255
Ethnicity***
White	88.1 (914)	33.2 (303/914)		1	(ref)				1	(ref)
Ethnic minority	11.1 (124)	30.1 (38/124)		0.891013	0.593773	-	1.33705		0.715745	0.46709	-	1.09677
			p-value	0.5752				p-value	0.1194
Gender
Cis male	95.7 (993)	33.3 (326/993)		1	(ref)				…	…		…
Gender minority	4.3 (45)	32.8 (15/45)		1.02301	0.542784	-	1.9281		…	…		…
			p-value	0.944
Sexual orientation
Gay/homosexual	81.0 (841)	32.1 (270/841)		1	(ref)				…	…		…
Bisexual or straight	19.0 (197)	36.0 (71/197)		1.19168	0.861124	-	1.64913		…	…		…
			p-value	0.2926
UK-born
No	23.7 (246)	32.5 (80/246)		1	(ref)				…	…		…
Yes	76.3 (792)	33.0 (261/792)		1.01991	0.751696	-	1.38384		…	…		…
			p-value	0.8991
Residence
Wales, Scotland, or Northern Ireland	14.5 (150)	26.0 (39/150)		1	(ref)				1	(ref)
England	85.6 (888)	34.0 (302/888)		1.46679	0.992741	-	2.1672		1.52482	1.02133	-	2.27652
		.	p-value	0.0494				p-value	0.035
Education
Below degree-level	43.3 (449)	29.6 (133/449)		1	(ref)				1	(ref)
Degree-level or higher	56.7 (589)	35.3 (208/589)		1.2971	0.996338	-	1.68866		1.32537	1.00574	-	1.74658
			p-value	0.0524				p-value	0.0447
Current employment
No	24.4 (253)	26.5 (67/253)		1	(ref)				1	(ref)
Yes	75.6 (785)	34.9 (274/785)		1.48856	1.08582	-	2.04069		1.34037	0.961606	-	1.86833
			p-value	0.012				p-value	0.0807
Relationship status
In a relationship	48.4 (502)	32.7 (164/502)		1					…	…		…
Single	51.6 (536)	33.0 (177/536)		1.01614	0.784108	-	1.31682		…	…		…
			p-value	0.9037
Clinical history
HIV status
Negative/unknown	88.5 (919)	33.3 (306/919)		1	(ref)				…	…		…
Living with HIV	10.3 (119)	29.4 (35/119)		0.834695	0.549805	-	1.2672		…	…		…
			p-value	0.3919
Known COVID-19 shielding****
No	82.2 (853)	34.4 (293/853)		1	(ref)				1	(ref)
Yes	17.8 (185)	26.0 (48/185)		0.66964	0.468208	-	0.957731		0.806825	0.555172	-	1.17255
			p-value	0.0249				p-value	0.2562
COVID-19 vaccination status
None/only one dose	5.2 (54)	48.2 (26/54)		2.55751	1.44076	-	4.53985		2.98216	1.60724	-	5.53325
Two doses	52.1 (541)	36.4 (197/541)		1.57728	1.19933	-	2.07433		1.4594	1.07061	-	1.98937
Two doses and booster	42.7 (443)	26.6 (118/443)		1	(ref)				1	(ref)
			p-value	<0.001				p-value	0.0012
Transmission risk proxies
Living alone
No	60.6 (629)	34.8 (219/629)		1	(ref)				1	(ref)
Yes	39.4 (409)	29.8 (122/409)		0.795825	0.60878	-	1.04034		0.858279	0.649057	-	1.13494
			p-value	0.0935				p-value	0.2828
Male physical sex partners in preceding 3 months
No partners	8.2 (85)	28.2 (24/85)		0.781496	0.468142	-	1.30459		…	…		…
1 partner	20.4 (212)	33.0 (70/212)		0.979163	0.691004	-	1.38749		…	…		…
2-4 partners	29.4 (305)	33.1 (101/305)		0.983414	0.720907	-	1.34151		…	…		…
≥5 partners	42.0 (436)	33.5 (146/436)		1	(ref)				…	…		…
			p-value	0.8171
PrEP history since first lockdown
No known PrEP use*****	69.8 (724)	30.8 (223/724)		1	(ref)				1	(ref)
PrEP use	30.3 (314)	37.6 (118/314)		1.35257	1.02473	-	1.78529		1.30332	0.976807	-	1.73898
			p-value	0.0338				p-value	0.0728
Mental health and personal well-being indicators
High anxiety
No	63.9 (659)	33.5 (221/659)		1	(ref)				…	…		…
Yes	36.1 (372)	31.2 (116/372)		0.898049	0.683818	-	1.1794		…	…		…
			p-value	0.4384
Low self-worth
No	83.4 (860)	31.9 (274/860)		1	(ref)				…	…		…
Yes	16.6 (171)	36.3 (62/171)		1.2	0.85	-	1.69		…	…		…
			p-value	0.266
*Participants with self-reported Covid-19 infection history includes those reporting a prior positive test or self-perceived infection (among those with a prior negative test [n=793] or no testing history [n=52]). **Participants providing testing information and self-perceived infection information if had prior negative test or no testing history (1 missing observation). ***Specified a priori for…
